# Supplementary material for: High Mortality and Graft Loss after Infective Endocarditis in Kidney Transplant Recipients: A Case-Controlled Study from Two Centers
Source: Pathogens. 2021 Aug 13;10(8):1023. doi: 10.3390/pathogens10081023 (PMC8397984; doi:10.3390/pathogens10081023)
Supplement: Supplementary file 1 [file pathogens-10-01023-s001.zip]

Archive with 1 entries (1 files):
- pathogens-1282758-supplementary.pdf
